# Supplementary material for: Nonviral base editing of KCNJ13 mutation preserves vision in a model of inherited retinal channelopathy
Source: J Clin Invest. 2023 Oct 2;133(19):e171356. doi: 10.1172/JCI171356 (PMC10541187; doi:10.1172/JCI171356)
Supplement: Supporting data values [file jci-133-171356-s055.xlsx]

## Sheet: Figure 1D
Figure 1D: Base editing efficiencies are shown as the percentage of sequencing reads with the corrected WT allele (and no other silent changes, bystander edits, or indels) in HEK293W53X cells following electroporation of ABE8e protein + sgRNA (RNP) or ABE8e mRNA + sgRNA (n=3)
% Sequencing reads with W53X>WT correction
UT	ABE8e-Protein	ABE8e-NG mRNA
0	30.8563	54.0404
0	37.5938	54.7321
0	25.8823	50.2856

## Sheet: Figure 1E
Figure 1E: % of sequencing reads with indels in ABE8e RNP and ABE8e mRNA treated stable cells (n=3)
% Sequencing reads with indels
UT	ABE8e-Protein	ABE8e-NG mRNA
0.1	1.5	2.4
0	0.3	7.3
0.35	1.2	2.8

## Sheet: Figure 2A
Figure 2A: Current-Sweep plot represents the experimental timeline and is shown for one representative WT cell.					Figure 2A: Rb+ and Cs+ sensitive current in HEKWT stable cells
Sweep Time [s]	Current [pA]				Rb sensitive	Cs sensitive
784.41	-77.5723				-59.2495	-7.50187
804.411	-73.3298				-126.654	-5.04271
824.41	-67.8587				-85.8323	11.59
844.41	-62.4				-187.277	10.2326
864.41	-59.5333				-32.8341	2.49825
884.41	-61.7104				-1117.97	-0.20187
904.408	-65.515				-121.803	0.05045
924.41	-65.8642				-63.6909	-8.94083
944.41	-64.8431				-73.2156	-13.2241
964.411	-64.5505				-94.9039	-0.86415
984.41	-56.3971				-186.431	-1.75174
1004.41	-59.1521				-73.3706	12.6978
1024.41	-52.8761				-71.8354	-1.8367
1044.41	-59.5173				-63.7634	0.1026
1064.41	-59.0138				-131.432	-6.27542
1106.11	-1049.4				-77.1582	-21.6298
1126.06	-1167.04				-1251.05	-20.3294
1146.06	-1128.63				-297.04	-1.21375
1166.06	-1118.33				-49.078	-1.32781
1186.06	-1135.18				-79.8592	-7.34279
1206.06	-1146.95				-51.1924	-9.9662
1226.06	-1150.17				-84.5188	3.03479
1246.06	-1116.19				-148.333	-10.2175
1266.06	-1143.25				-144.237	27.4955
1286.06	-1141.64				-77.8083	-10.1336
1306.06	-1140.54				-209.769	-10.1522
1326.06	-1152.97				-216.787	29.0535
1346.06	-1138.46				-163.324	-1.92086
1366.01	-1144.8				-30.6918	6.78105
1386.01	-1144.44				-120.772	21.2403
1406.01	-1151.56				-2.53658	-0.20092
1426.01	-1129.68				-24.0876	3.06199
1446.01	-1143.93				-46.2565	1.61683
1466.01	-1131.23				-47.2692	-5.81932
1486.01	-1120.85				-48.6735	0.30693
1506.01	-1131.86				-13.138	-1.28804
1526.01	-1147.01				-28.1679	-14.0585
1546.01	-1731.23				-15.3958	-0.10162
1566.01	-1483.06				-11.6154	2.28751
1586.01	-1358.32				-4.84462	1.25508
1606.01	-1363.46				-3.37178	-1.68589
1626.01	-1418.91				-73.736	21.0238
1646.01	-1347.96				-74.6671	-5.03031
1666.01	-1338.28				-64.976	-7.27325
1686.01	-1236.74				-129.676	1.93168
1717.31	-103.618				-114.789	-5.80106
1737.31	-113.158				-47.1172	-31.9586
1757.31	-19.1453				-95.4495	0.41098
1777.31	-39.0122				-102.264	0.30122
1797.31	-12.8587				-766.532	-12.1923
1817.31	-13.2859				-51.9693	-5.28501
1837.31	-13.0058				-83.2216	1.81685
1857.31	-12.2134				-56.3045	18.7852
1877.31	-12.1513				-13.3531	3.33827
1897.31	-14.0182				-1239.62	-16.1786
1917.31	-18.8049				-380.137	-15.351
1937.31	-34.268				-101.649	-5.06966
1957.31	-20.7657				-310.74	11.7175
1977.31	-14.0288				-72.7562	-2.04803
1997.31	-19.7073				-75.9424	-4.84685
2022.36	-20.2995				-270.215	-9.31775
2042.36	-22.6875				-53.0592	20.6468
2062.36	-25.3415
2082.36	-32.2575
2102.36	-25.8574
2122.36	-23.2549
2142.31	-22.7354
2162.31	-83.2154
2182.31	-23.035
2202.31	-22.5581
2222.31	-20.1754
2242.31	-21.8029
2262.31	-20.8083
2282.31	-20.1647
2302.31	-25.1837

## Sheet: Figure 2B
Figure 2B: Current-Sweep plot represents the experimental timeline and is shown for one representative W53X cell.					Figure 2B: Rb+ and Cs+ sensitive current in HEKW53X stable cells
Sweep Time [s]	Current [pA]				Rb sensitive	Cs sensitive
767.81	-17.0863				-10.5422	1.78787
787.814	-9.48968				-8.78918	-6.05662
807.82	-7.72134				-4.50107	0.6482
827.818	-5.70731				-1.23253	-8.53556
847.818	-6.88221				-4.35975	-0.39272
867.863	-6.16165				-4.71516	-0.14451
887.909	-6.74107				-25.2141	-4.06025
907.909	-9.5267				-3.00899	1.9849
927.909	-7.1828				-13.5345	1.17676
947.909	-12.1315				-4.07758	-2.27621
967.914	-6.84601				-54.9977	0.94098
987.909	-10.0982				-12.4065	-0.28836
1007.91	-10.0093				-3.94484	-8.48773
1027.91	-6.63613				-2.85316	-0.99266
1047.91	-7.69612				-8.6054	-1.55215
1080.76	-9.03473				-17.0065	-6.37396
1100.76	-9.85311				-4.05009	-9.3369
1120.77	-9.81834				-1.30761	-14.2754
1140.77	-9.48277				-41.1762	-5.18258
1160.76	-9.51185				-1.31979	-1.67555
1180.76	-10.3795				-21.5168	-5.24565
1200.76	-12.3623				-1.24974	-2.82366
1220.76	-36.7749				-3.3522	-2.3232
1240.76	-12.0569				-3.43448	-0.18975
1260.76	-11.0368				-1.91427	-1.03452
1280.76	-9.09452				-4.6786	0.73508
1300.76	-10.7665				-1.70041	0.34294
1320.76	-11.9115				-2.5057	-2.31473
1340.76	-10.7854				-11.251	0.02002
1360.76	-9.68655				-0.69687	-0.85152
1380.76	-10.4921				-2.97113	-4.39729
1400.76	-11.1547				-10.802	-1.85022
1420.76	-9.76729				-11.9704	0.08719
1440.76	-10.5948				0.05367	1.89372
1460.76	-10.1761				-28.5737	-5.09516
1480.76	-10.8311				-17.3019	-0.67602
1500.76	-11.0217				-4.75709	-1.81724
1520.76	-7.74554				-1.41036	-1.1212
1540.76	-7.49193				-8.46406	-0.85908
1560.76	-8.6951				-19.7285	-0.50375
1580.76	-9.01785
1600.76	-7.82831
1620.76	-7.63999
1640.76	-13.4541
1660.76	-8.94586
1766.11	-3.29895
1786.11	-4.35263
1806.16	-4.45208
1826.16	-4.05408
1846.16	-5.61905
1866.16	-6.67701
1886.16	-4.47405
1906.16	-4.60705
1926.16	-4.91171
1946.16	-5.19766
1966.16	-4.56821
1986.16	-4.25501
2006.16	-5.56922
2026.16	-4.42808
2046.16	-6.26558
2102.06	-4.50781
2122.01	-4.4895
2142.01	-4.3268
2162.01	-4.66075
2182.01	-4.73315
2202.01	-5.44171
2222.01	-5.5318
2242.01	-7.9243
2262.01	-5.29792
2282.01	-5.90357
2302.01	-5.42523
2322.01	-6.36035
2342.01	-6.58955
2362.01	-7.37295
2382.01	-9.08924

## Sheet: Figure 2C
Figure 2C: Current-Sweep plot represents the experimental timeline and is shown for one representative W53X base-edited cell.					Figure 2C: Rb+ and Cs+ sensitive current in HEKW53X base-edited cells
Sweep Time [s]	Current [pA]				Rb sensitive	Cs sensitive
807.368	-6.92714				-158.985	9.61141
827.417	-14.6391				-167.225	-4.53189
847.417	-7.28891				-595.026	-6.19342
867.419	-7.06687				-56.2142	-9.97506
887.419	-6.34143				-167.014	0.737844
907.418	-7.14152				-329.673	113.709
927.419	-7.13769				-452.426	-2.15394
947.418	-13.4753				-127.847	-7.4775
967.419	-7.53009				-660.859	-114.325
987.417	-8.65558				-821.882	-10.6807
1007.42	-8.37421				-323.177	10.4507
1027.42	-9.40399				-169.272	-2.74877
1047.42	-10.4835				-131.42	-341.776
1067.42	-11.4023				-540.886	68.8017
1087.42	-13.2322				-1471.4	-4.68574
1145.07	-235.152				-401.63	9.45303
1165.07	-230.16				-1858.96	-193.868
1185.07	-249.521				-609.356	-10.4624
1205.07	-313.909				-139.477	-53.6995
1225.07	-316.679				-191.945	-2.53079
1245.12	-319.026				-88.3492	-4.30134
1265.12	-338.67				-93.5613	-19.292
1285.12	-347.362				-164.057	-11.8995
1305.12	-350.853				-284.793	5.21246
1325.12	-399.424				-380.044	-19.4313
1345.12	-411.127				-1164.5	-12.7976
1365.12	-428.491				-219.523	3.5159
1385.12	-441.777				-326.727	-5.31032
1405.12	-468.238				-255.864	-6.96048
1425.12	-489.247				-830.416	-19.9048
1445.12	-519.312				-115.379	-4.22236
1465.12	-518.043				-318.957	-5.91146
1485.12	-529.862				-62.0438	-2.24926
1505.12	-556.202				-208.925	-91.3948
1525.12	-600.625				-602.673	-27.1623
1545.12	-614.489				-206.09	-446.385
1565.12	-634.139				-1297.39	-1.69314
1585.12	-641.495				-310.166	23.7484
1605.12	-669.841				-310.419	0.879816
1625.12	-707.908				-260.658	-206.514
1645.12	-710.774				-414.233	-6.35276
1665.12	-739.993				-1104.66	-59.1151
1685.12	-769.208				-560.687	-5.63095
1705.12	-802.953				-286.386	-7.53555
1725.12	-835.114				-121.585	-0.303036
1756.27	-4.08661				-165.145	-2.5022
1776.27	-3.64445				-77.8125	-2.56072
1796.27	-3.25589				-58.1459	2.63926
1816.27	-3.13913				-438.12	36.7363
1836.27	-2.43665				-74.6033	-1.7629
1856.27	-3.15062				-474.314	-14.0497
1876.27	-3.9488				10.0428	-2.25717
1896.27	-3.25781				-166.326	-4.93759
1916.27	-3.32288				-48.4839	-1.14243
1936.27	-2.92284				-225.428	-0.532176
1956.27	-3.45879				-1022.47	-14.8511
1976.22	-2.84436				-156.537	4.16165
1996.22	-2.58213				-50.0565	-1.78033
2016.22	-3.65977				-142.852	5.42785
2036.22	-2.94581				-220.321	-6.27062
2061.42	-17.5466
2081.42	-17.7993
2101.42	-17.9639
2121.42	-16.4422
2141.42	-16.5589
2161.42	-16.6048
2181.42	-16.2986
2201.42	-15.3607
2221.42	-15.0429
2241.42	-14.3883
2261.42	-19.4339
2281.42	-14.7845
2301.42	-15.4124
2321.42	-14.1892
2341.42	-13.6265

## Sheet: Figure 3B
Figure 3B: Base editing efficiencies are shown as the % of total DNA sequencing reads, classified as unedited, correctly edited, incorrectly edited due to bystander 'A' edits, and with indels in treated and untreated (UT) cells.
% Sequencing reads	UT	ABE8e
Unedited	97.32	38.5
correctly edited	0.1	52.31
incorrectly edited	2.56167	6.48333
indels	0.02	2.70667

## Sheet: Figure 3C
Figure 3C: % Editing of the target (A6) and bystander (A-9, - A-8, A-4, A-2, A14, A17) 'A' to 'G' by ABE8e mRNA as observed in three independent experiments.
	A-9	A-8	A-4	A-2	A6	A14	A17
UT-1	0	0	0.26	0.24	0.3	0	0
UT-2	0	0	0	0	0	0	0
UT-3	0	0	0	0	0	0	0
ABE8e-1	0.24	0	0	0.37	52.2	0.33	0.21
ABE8e-2	0	0	0	0.29	52.43	0.23	0
ABE8e-3	0	0	0	0.36	52.3	0.23	0

## Sheet: Figure 3E
Figure 3E: The top 10 most frequent alleles generated by ABE8e mRNA treatment. The scatter plot was genereated using the frequency of reads observed in treated cells (n=3 biological replicates).
read 1	read 2	read 3	read 4	read 5	read 6	read 7	read 8	read 9	read 10
52.3	34.87	0.51	0.36	0.23	0.23	0.22	0.21	0	0
52.2	34.97	0.23	0.37	0.33	0.22	0	0	0.24	0.21
52.43	41.22	0	0.29	0.23	0	0	0	0	0

## Sheet: Figure 4B
Figure 4B: Base editing efficiencies following treatment (BE) with ABE8e mRNA and sgRNA encapsulated in SNC-PEG in iPSC- RPEW53X/W53X as compared to untreated (UT) cells. Reads from the UT and treated cells (n=3) were categorized into 4 subtypes based on their sequences, unedited, W53*>WT, indels, and substitutions.
% of sequencing reads	Untreated	ABE8e treated
Unedited	98.09	76.15
Unedited	98.21	79.73
Unedited	98.1	79.76
W53*>WT	0	20.89
W53*>WT	0	16.37
W53*>WT	0.23	16.21
indels	0.01826	0.86394
indels	0.0115	0.48302
indels	0.01354	0.7105
Substitutions	1.89174	2.09606
Substitutions	1.7785	3.41698
Substitutions	1.65646	3.3195

## Sheet: Figure 4C
Figure 4C: Reads generated by ABE8e mRNA treatment showing the nucleotide distribution around the cleavage site for sgRNA. Substitutions are highlighted in bold. The scatter plot shows the frequency of alleles observed in treated cells (n=3)
read 1 (unedited)	read 2 (W53X>WT)	read 3	read 4
77.87	16.37	0.27	0
75.27	20.89	0	0.26
77.81	16.21	0.26	0

[truncated: 27 more sheets: Figure 4D, Figure 4E, Figure 5F, Figure 6D, Figure 6E, Figure 6J, Figure 6K, Supple Fig 2C, Supple Fig 2D, Supple Fig 2F, Supple Fig 2G, Supple Fig 2H, Supple Fig 3C, Supple Fig 4A, Supple Fig 4B, Supple Fig 6A, Supple Fig 6B, Supple Fig 6C, Supple Fig 7D, Supple Fig 8A …]
